# Supplementary material for: Reversible Binding of Nitric Oxide in a Cu(II)-Containing Microporous Metal-Organic Framework
Source: Molecules. 2025 Jul 17;30(14):3007. doi: 10.3390/molecules30143007 (PMC12298806; doi:10.3390/molecules30143007)
Supplement: Supplementary file 1 [file molecules-30-03007-s001.zip]

Archive with 1 entries (1 files):
- molecules-3731054-supplementary.pdf
